# Supplementary material for: VITCOMIC: visualization tool for taxonomic compositions of microbial communities based on 16S rRNA gene sequences
Source: BMC Bioinformatics. 2010 Jun 18;11:332. doi: 10.1186/1471-2105-11-332 (PMC2894824; doi:10.1186/1471-2105-11-332)
Supplement: Additional file 1 — Comparison of VITCOMIC's features relative to existing commonly used 16S rRNA gene analysis tools. [file 1471-2105-11-332-S1.XLS]

## Sheet: Sheet1
	VITCOMIC	ARB (1)	Greengenes (3)	MOTHUR (5)	PANGEA (6)	RDP (7)	STAP (9)	MAFFT (10) + FastTree (11) + iTOL (12)
User Interface	Web or Locally	Locally	Web	Locally	Locally	Web or Locally	Locally	Locally + Web (iTOL)
Sequence comparison methodology against the reference database	BLAST	Suffix tree (1, 2)	BLAST + Multiple alignment (4)	Bayesian or suffix tree or BLASTd	BLAST	Bayesian (k-mer frequency) (8)	BLAST + CLUSTALW	Multiple alignment
Reference database for taxonomic assignment	Genome sequenced species	Any	Greengenes	Any	RDP	RDP	Greengenes	Any
Taxonomically assign millions of sequence	○	△c	△c	○	○	○	△c	△c
Statistical comparisons between communitiesa	○	×	×	○	○	○	×	×
Sequence quality checkb	×	×	○	○	○	○	×	×
Visualization methodology for taxonomic compositions	Original	Tree (collapsing branches)	None	Heat Map of OTUe	None	Tree or Heat map	Tree	Tree
Visualize taxonomic compositions with maintenance of phylogenetic differences between millions of sequences	○	△c	×	×	×	×	×	×
Simultaneously visualize taxonomic compositions of multiple communities	○	×	×	△e	×	×	×	○f
Notes
a Conduct statistical comparison using several similarity or diversity indices (13).
b Detect chimeras and trim poor quality regions or sequences.
c Theoritically, yes. However, processing speed is very slow or require enormous memory.
d User can choose the methods of taxonomic assignment.
e Compositions of OTU not taxonomy are visualized.
f Several information can add on the branches of single tree.
References
(1) Ludwig W, Strunk O, Westram R, Richter L, Meier H, Yadhukumar, Buchner A, Lai T, Steppi S, Jobb G, Förster W, Brettske I, Gerber S, Ginhart AW, Gross O, Grumann S, Hermann S, Jost R, König A, Liss T, Lüssmann R, May M, Nonhoff B, Reichel B, Strehlow R, Stamatakis A, Stuckmann N, Vilbig A, Lenke M, Ludwig T, Bode A, Schleifer KH: ARB: a software environment for sequence data. Nucleic Acids Res…
(2) Kumar Y, Westram R, Behrens S, Fuchs B, Glöckner FO, Amann R, Meier H, Ludwig W: Graphical representation of ribosomal RNA probe accessibility data using ARB software package. BMC Bioinformatics 2005, 6:61.
(3) DeSantis TZ, Hugenholtz P, Larsen N, Rojas M, Brodie EL, Keller K, Huber T, Dalevi D, Hu P, Andersen GL: Greengenes, a chimera-checked 16S rRNA gene database and workbench compatible with ARB. Appl Environ Microbiol 2006, 72:5069-5072.
(4) Caporaso JG, Bittinger K, Bushman FD, DeSantis TZ, Andersen GL, Knight R: PyNAST: a flexible tool for aligning sequences to a template alignment. Bioinformatics 2010, 26:266-267.
(5) Schloss PD, Westcott SL, Ryabin T, Hall JR, Hartmann M, Hollister EB, Lesniewski RA, Oakley BB, Parks DH, Robinson CJ, Sahl JW, Stres B, Thallinger GG, Van Horn DJ, Weber CF: Introducing mothur: open-source, platform-independent, community-supported software for describing and comparing microbial communities. Appl Environ Microbiol 2009, 75:7537-7541.
(6) Giongo A, Crabb DB, Davis-Richardson AG, Chauliac D, Mobberley JM, Gano KA, Mukherjee N, Casella G, Roesch LF, Walts B, Riva A, King G, Triplett EW: PANGEA: pipeline for analysis of next generation amplicons. ISME J 2010, in press.
(7) Cole JR, Wang Q, Cardenas E, Fish J, Chai B, Farris RJ, Kulam-Syed-Mohideen AS, McGarrell DM, Marsh T, Garrity GM, Tiedje JM: The Ribosomal Database Project: improved alignments and new tools for rRNA analysis. Nucleic Acids Res 2009, 37:D141-D145.
(8) Wang Q, Garrity GM, Tiedje JM, Cole JR: Naive Bayesian classifier for rapid assignment of rRNA sequences into the new bacterial taxonomy. Appl Environ Microbiol 2007, 73:5261-5267.
(9) Wu D, Hartman A, Ward N, Eisen JA: An automated phylogenetic tree-based small subunit rRNA taxonomy and alignment pipeline (STAP). PLoS One 2008, 3:e2566.
(10) Katoh K. and Toh H: Improved accuracy of multiple ncRNA alignment by incorporating structural information into a MAFFT-based framework. BMC Bioinformatics 2008, 9:212.
(11) Price MN, Dehal PS, Arkin AP: FastTree 2--approximately maximum-likelihood trees for large alignments. PLoS One 2010, 5:e9490.
(12) Letunic I. and Bork P: Interactive Tree Of Life (iTOL): an online tool for phylogenetic tree display and annotation. Bioinformatics 2007, 23:127-128.
(13) Chao A, Chazdon RL, Colwell RK, Shen TJ: Abundance-based similarity indices and their estimation when there are unseen species in samples. Biometrics 2006, 62:361-371.
